# Supplementary material for: Gait, skin and coat, and plasma cytokine changes in response to exercise and trace mineral source
Source: J Anim Sci. 2025 Oct 22;104:skaf361. doi: 10.1093/jas/skaf361 (PMC12923159; doi:10.1093/jas/skaf361)
Supplement: skaf361_Supplementary_Data [file skaf361_supplementary_data.zip]

Archive with 1 entries (1 files):
- ZP JAS Supplementary Materials.docx
